# Supplementary material for: Human Purkinje cells outperform mouse Purkinje cells in dendritic complexity and computational capacity
Source: Commun Biol. 2024 Jan 2;7:5. doi: 10.1038/s42003-023-05689-y (PMC10761885; doi:10.1038/s42003-023-05689-y)
Supplement: Supplementary file 3 — Supplementary Data 1 [file 42003_2023_5689_MOESM3_ESM.xlsx]

## Sheet: 2C
	Spiny dendrites, Aspiny dendrites, Total dendrites, Dendritic order
	Spiny dendrites	prox_dend	Na_dend	Aspiny dendrites	Total dendrites	total_dend_len	everage_len	branch_point	total/branch	Dendritic order					Spines		Dendritic complexity index				Fractality index
Mouse	197	20	1	21	218	2685.31	12.3179	109	2	16				mouse	4870		mouse	3.42914e+06			mouse	1.75748
	319	16	2	18	337	3547.42	10.5265	171	1.97076	18					6594			7.42829e+06				1.69589
	214	16	1	17	231	2677.22	11.5897	115	2.0087	19					4854			3.6437e+06				1.69453
	218	17	3	20	238	2469.82	10.3774	119	2	19					4439			4.00851e+06				1.74328
	320	17	2	19	339	3178.77	9.37692	172	1.97093	20					5857			7.219e+06				1.72278
	258	11	1	12	270	2805.41	10.3904	135	2	17					5110			4.56159e+06				1.74329
	288	19	6	25	313	3054.91	9.7601	157	1.99363	20					5609			6.86133e+06				1.77427
	172	11	2	13	185	2301.43	12.4402	94	1.96809	16					4102			2.59601e+06				1.71576
	178	11	2	13	191	2236.42	11.709	98	1.94898	16					3972			2.44888e+06				1.76317
	433	26	1	27	460	4464.31	9.70502	229	2.00873	25					8428			1.38661e+07				1.77863
	82	8	2	10	92	1340.47	14.5704	47	1.95745	12					2180			583106				1.74634
	310	24	4	28	338	3349.48	9.90971	171	1.97661	19					6198			7.64352e+06				1.73096
	124	14	1	15	139	1826.43	13.1398	71	1.95775	15					3152			1.44654e+06				1.74322
	228	14	1	15	243	2584.44	10.6356	124	1.95968	20					4668			4.23074e+06				1.6909
	261	15	3	18	279	2773.97	9.94256	140	1.99286	20					5047			2.38284e+06				1.64965
	257	22	1	23	280	2800.01	10	141	1.98582	22					5100			5.29762e+06				1.75461
	341	17	2	19	360	3671.32	10.1981	183	1.96721	17					6842			4.19449e+06				1.73432
	223	14	5	19	242	2470.82	10.21	124	1.95161	20					4441			3.96567e+06				1.72104
	218	15	2	17	235	2631.39	11.1974	118	1.99153	18					4762			3.91287e+06				1.7286
Human	1678	93	35	128	1806	51426.7	28.4755	925	1.95243	42				human	97853		human	343251408			human	1.82684
	354	33	6	39	393	9817.34	24.9805	199	1.97487	28					29246			32338317				1.74206
	303	30	2	32	335	9019.67	26.9244	172	1.94767	18					51367			8776138				1.68343
	285	35	7	42	327	8680.98	26.5473	164	1.9939	18					18634			1.58341e+07				1.56832
	526	26	8	34	560	15873.3	28.3452	294	1.90476	22					17039			22201036				1.74332
	1145	40	52	92	1237	26183.8	21.1672	642	1.92679	39					16361			365226667				1.77224

## Sheet: 3B
			mouse	mouse	mouse	mouse	mouse	mouse	mouse	mouse	mouse	mouse	mouse	mouse	mouse	mouse	mouse	mouse	mouse	mouse	mouse	Human	Human	Human	Human	Human	Human
			morfo1	morfo2	morfo3	morfo4	morfo5	morfo6	morfo7	morfo8	morfo9	morfo10	morfo11	morfo12	morfo13	morfo14	morfo15	morfo16	morfo17	morfo18	morfo19	hmorfo1	hmorfo2	hmorfo3	hmorfo4	hmorfo5	hmorfo6
	0	'gbar_Nav1_6_dend_sodium' ,	0.0149258	0.015407	0.0149543	0.015467	0.0157431	0.0159927	0.0151267	0.0147457	0.0159115	0.0145776	0.0154929	0.015694	0.0153347	0.0155467	0.0153633	0.0157907	0.0151705	0.0152845	0.0150465	0.0152518	0.0145119	0.0159826	0.0159826	0.0159826	0.0147809
	1	gbar_Kv1_1_dend_trunk',	0.00119727	0.00124067	0.00115802	0.00103249	0.00119498	0.00110428	0.00117567	0.00138328	0.00132086	0.00138333	0.00106505	0.00138639	0.00130861	0.00103121	0.00111979	0.00112303	0.0012609	0.00110469	0.00114892	0.00120193	0.00124249	0.00121248	0.00121248	0.00121248	0.00110314
	2	gKur_Kv1_5_dend_trunk' ,	0.000150436	0.000143699	0.000121862	0.00017149	0.00015999	0.00016556	0.00018269	0.00018319	0.00016782	0.00016703	8.583e-05	0.0001547	0.00017118	0.00011755	0.00019556	0.00013609	0.0001369	9.821e-05	0.00014849	9.46996e-05	0.000116826	0.000145347	0.00014535	0.00014535	0.00018922
	3	gbar_Kv3_3_dend_all',	0.00908248	0.01177	0.0122386	0.00966508	0.0118664	0.00939816	0.0104999	0.0115655	0.0128498	0.011657	0.010437	0.0118353	0.0108104	0.00939661	0.0124735	0.0104353	0.00945147	0.0109677	0.0129318	0.0113164	0.0100287	0.00950786	0.00950786	0.00950786	0.00949401
	4	gkbar_Kv4_3_dend_all' ,	0.000936018	0.00138427	0.00103577	0.00081767	0.0010866	0.0010933	0.0014722	0.0013524	0.00120116	0.00093095	0.00114363	0.00132637	0.00119294	0.0008607	0.00093832	0.00107512	0.00142723	0.00138436	0.00102052	0.000809056	0.000979011	0.00101791	0.00101791	0.00101791	0.00088662
	5	gkbar_Kir2_3_dend_trunk' ,	1.03259e-05	8.1014e-06	9.33341e-06	1.357e-05	8.1e-06	1.958e-05	9.37e-06	9.17e-06	9.7e-06	1.744e-05	1.53e-05	1.233e-05	1.107e-05	1.62e-05	8.58e-06	1.574e-05	1.526e-05	1.178e-05	1.881e-05	1.60773e-05	1.90535e-05	1.1076e-05	1.108e-05	1.108e-05	1.919e-05
	6	pcabar_Cav2_1_dend_all' ,	0.000286268	0.00154098	0.00132627	0.00035732	0.00055418	0.0002624	0.00037426	0.00050489	0.0011494	0.00050411	0.00019222	0.00035538	0.0007053	0.00053101	0.00044412	0.0002234	0.00022112	0.0002715	0.00096841	0.000756799	0.000953904	0.0011043	0.0011043	0.0011043	0.00010343
	7	pcabar_Cav3_1_dend_all',	7.34141e-06	6.71483e-06	7.13307e-06	7.08e-06	5.68e-06	6.26e-06	7.76e-06	3.59e-06	6.64e-06	5.31e-06	5.54e-06	5.42e-06	5.68e-06	4.1e-06	4.55e-06	4.99e-06	7.15e-06	7.55e-06	4.44e-06	5.89181e-06	7.89513e-06	7.71773e-06	7.72e-06	7.72e-06	6.74e-06
	8	gcabar_Cav3_2_dend_all' ,	0.00187826	0.00185987	0.00187474	0.00192453	0.00187386	0.00188881	0.00163986	0.00194924	0.00198379	0.00154333	0.00179739	0.00195957	0.00194202	0.00113413	0.00169883	0.00172269	0.00196595	0.00144943	0.00155242	0.00167263	0.0017368	0.00189022	0.00189022	0.00189022	0.00186896
	9	pcabar_Cav3_3_dend_all',	0.000144861	0.000194066	0.000117853	0.0001972	0.00014931	0.00014703	0.00013213	0.00011544	0.00016288	0.00019534	0.00010027	0.00016681	0.00017442	0.00015158	0.00018581	0.00013311	0.00016441	0.00010389	0.00016203	0.000137108	0.000151422	0.000101782	0.00010178	0.00010178	0.00012356
	10	gbar_Kca1_1_dend_all',	0.0368259	0.0335408	0.048788	0.0421422	0.0464403	0.0400734	0.0315547	0.0324903	0.0315129	0.0396278	0.0372602	0.0441475	0.0379104	0.0483435	0.0437672	0.0456662	0.0489512	0.039158	0.0477814	0.0268846	0.0406589	0.048255	0.048255	0.048255	0.0353866
	11	gkbar_Kca2_2_dend_all',	0.00112604	0.000906852	0.00113977	0.00119434	0.00100138	0.00118293	0.00081373	0.00077597	0.00070658	0.00108619	0.00102573	0.00100402	0.00096091	0.00093622	0.00071978	0.00093531	0.00111901	0.00098874	0.00116048	0.000930193	0.000706275	0.00081242	0.00081242	0.00081242	0.00091766
	12	gkbar_Kca3_1_dend_trunk',	0.00520504	0.00327879	0.00453565	0.00317132	0.00436213	0.00417384	0.0031241	0.00314261	0.00372667	0.00271831	0.00269268	0.0025633	0.00358087	0.00406537	0.00486068	0.00258046	0.00441597	0.00270567	0.00266705	0.00324215	0.00251545	0.0034381	0.0034381	0.0034381	0.00588388
	13	gbar_HCN1_dend_all',	2.35834e-06	1.60855e-06	3.00067e-06	2.14e-06	2.68e-06	2.95e-06	1.39e-06	3.11e-06	2.16e-06	1.34e-06	1.77e-06	1.21e-06	2.72e-06	1.71e-06	2.62e-06	2.55e-06	2.23e-06	1.99e-06	2.34e-06	2.51327e-06	1.36323e-06	1.48972e-06	1.49e-06	1.49e-06	1.11e-06
	14	gbar_Nav1_6_soma' ,	0.198529	0.197882	0.193923	0.197871	0.199083	0.199994	0.198983	0.199615	0.19664	0.197916	0.199218	0.198509	0.19566	0.197923	0.19855	0.197227	0.199411	0.199894	0.197823	0.246097	0.224274	0.242546	0.242546	0.242546	0.211688
	15	gbar_Kv1_1_soma' ,	0.0012592	0.00129476	0.00261028	0.00160058	0.00173298	0.00138647	0.00295406	0.00201488	0.00100606	0.00179668	0.00274245	0.00249496	0.00112442	0.0022609	0.00189673	0.00107041	0.0028895	0.0011494	0.00283111	0.00118732	0.0027684	0.00137564	0.00137564	0.00137564	0.00100052
	16	gKur_Kv1_5_soma'	0.00066071	0.000617039	0.000466895	0.00037611	0.00066566	0.00064534	0.00037598	0.00045977	0.00066893	0.00056021	0.00040736	0.0005419	0.00056125	0.0003021	0.00058906	0.00053547	0.00035929	0.00059343	0.00048284	0.000368591	0.000233287	0.000534366	0.0716034	0.0716034	0.0797361
	17	gkbar_Kv3_4_soma',	0.0728136	0.0700246	0.0728034	0.0744883	0.0700043	0.0705072	0.0701847	0.0773741	0.0702019	0.0703197	0.0717828	0.0706217	0.0702819	0.0711118	0.0700317	0.0713233	0.0710263	0.0700322	0.0703878	0.0707077	0.0846816	0.0716034	0.00053437	0.00053437	0.00036731
	18	gkbar_Kir2_3_soma',	1.68134e-05	6.66074e-05	2.25902e-05	2.559e-05	1.94e-05	3.27e-05	5.895e-05	3.139e-05	2.692e-05	5.511e-05	2.777e-05	1.576e-05	1.76e-05	1.925e-05	3.923e-05	1.826e-05	2.789e-05	1.76e-05	4.074e-05	1.66354e-05	5.72305e-05	3.41468e-05	3.415e-05	3.415e-05	1.828e-05
	19	pcabar_Cav2_1_soma' ,	0.000319278	0.000436202	0.000495298	0.00047955	0.00031942	0.00036029	0.00031069	0.00048008	0.00032262	0.00033836	0.00027013	0.00037104	0.00031244	0.000499	0.00044316	0.00028842	0.00047848	0.00025619	0.00049125	0.000267725	0.000316871	0.000304607	0.00030461	0.00030461	0.00028295
	20	pcabar_Cav3_1_soma' ,	8.68289e-06	7.91986e-06	4.2058e-06	6.91e-06	6.72e-06	8.61e-06	7.5e-06	4.62e-06	5.29e-06	7.2e-06	7.78e-06	8.89e-06	8.93e-06	5.97e-06	6.28e-06	5.59e-06	5.75e-06	7.29e-06	8.54e-06	7.41566e-06	5.27057e-06	8.21345e-06	8.21e-06	8.21e-06	5.37e-06
	21	gcabar_Cav3_2_soma',	0.000960963	0.000979813	0.000783286	0.00073649	0.00087559	0.00096638	0.00099236	0.00095618	0.00090611	0.00089103	0.00078635	0.00084246	0.00084323	0.00083638	0.00082149	0.00067418	0.00096442	0.00083068	0.00086567	0.000789869	0.000984622	0.000918112	0.00091811	0.00091811	0.00075081
	22	pcabar_Cav3_3_soma',	0.000105473	0.000101104	0.000124086	9.089e-05	0.00017235	0.00018673	0.0001814	0.00015623	0.00014045	0.00012134	0.00016113	0.00017481	0.00014924	0.00012608	9.66e-05	0.00013815	9.832e-05	0.00010964	0.00013733	0.000114574	0.00013941	0.000150385	0.00015038	0.00015038	0.00019007
	23	gbar_Kca1_1_soma',	0.0119008	0.00895094	0.0129209	0.00858914	0.0136174	0.00888297	0.00800617	0.0110525	0.0130711	0.0101667	0.0133665	0.0107735	0.0138479	0.0144575	0.0118193	0.0128397	0.00808319	0.0147763	0.0145311	0.0147369	0.00879777	0.0138787	0.0138787	0.0138787	0.0143997
	24	gkbar_Kca2_2_soma',	0.0012996	0.00139471	0.00142947	0.00096241	0.00107548	0.00127526	0.00143533	0.00119533	0.00105922	0.00112258	0.00132721	0.00097684	0.00128759	0.00099956	0.00086849	0.00109285	0.00089394	0.00127449	0.00101526	0.000819735	0.00149545	0.00080032	0.00080032	0.00080032	0.00090194
	25	gkbar_Kca3_1_soma',	0.00754384	0.00796547	0.0109936	0.00856256	0.00863662	0.0100927	0.00855316	0.00761385	0.00836391	0.00720276	0.00943663	0.00879293	0.00936614	0.00796154	0.00771061	0.00752293	0.00762984	0.00828307	0.00913294	0.00799414	0.00711445	0.0101036	0.0101035	0.0101035	0.00757064
	26	gbar_HCN1_soma',	0.00103978	0.00103523	0.000974298	0.0010529	0.00098019	0.00131984	0.00108116	0.00138008	0.00103263	0.00109453	0.00081906	0.0008143	0.00085438	0.00106118	0.00125007	0.00083119	0.00104656	0.00133526	0.00080792	0.00786501	0.00143257	0.00117572	0.00117572	0.00117572	0.00113605
	27	gbar_Nav1_6_axon0',	1.10249	1.1	1.1024	0.826708	0.81507	0.794595	0.823056	0.817965	0.821555	0.770239	0.788604	0.819471	0.84323	0.788548	0.844205	0.827329	0.81866	0.794894	0.846419	1.4	1.4	1.2	1.69892	1.69892	1.35984
	28	gkbar_Kv3_4_axon0',	0.0109394	0.0102072	0.00988176	0.00955392	0.00971387	0.00913897	0.00969962	0.0103319	0.00859529	0.0103186	0.00829327	0.00859569	0.00883757	0.0106965	0.00821206	0.0102563	0.00910021	0.0103959	0.00800926	0.00855488	0.00927961	0.0100146	0.0100146	0.0100146	0.00858992
	29	pcabar_Cav2_1_axon0',	0.000165594	0.000336669	0.00025172	0.00035919	0.00012191	0.00025761	0.00010803	0.00028075	0.00034763	0.00035505	0.00018283	0.00023909	0.00023141	0.00010116	0.00038122	0.00020601	0.00026048	0.00010707	0.00026466	0.000166076	0.000338642	0.000107057	0.00010706	0.00010706	0.00012507
	30	pcabar_Cav3_1_axon0',	8.68038e-06	5.04102e-06	8.37026e-06	5.94e-06	9.14e-06	8.31e-06	8.26e-06	8.21e-06	9.42e-06	8.46e-06	5.35e-06	5.38e-06	5.02e-06	6.56e-06	8.04e-06	9.4e-06	7.84e-06	5.06e-06	9.81e-06	5.81902e-06	5.30004e-06	5.81183e-06	5.81e-06	5.81e-06	5.87e-06
	31	gbar_Kv1_1_axon1',	0.0134246	0.00968109	0.00805371	0.0195435	0.0171994	0.015898	0.017658	0.00990132	0.0148716	0.0108732	0.0137144	0.0159349	0.0192348	0.0190219	0.0151931	0.0124202	0.0116458	0.0185615	0.0163895	0.0145248	0.0189093	0.0154714	0.0154714	0.0154714	0.0157007
	32	gbar_Nav1_6_axon',	0.0328816	0.026426	0.0304384	0.0309249	0.0384044	0.0339048	0.0343905	0.0356346	0.0350512	0.0357256	0.0362571	0.0359433	0.0397518	0.0302138	0.0262387	0.0348153	0.0387452	0.0322858	0.0304663	0.0254082	0.0300626	0.0310799	0.0310799	0.0310799	0.0251337
	33	gkbar_Kv3_4_axon',	0.0132231	0.0116144	0.0129743	0.0100236	0.0106712	0.0110829	0.014442	0.0144273	0.0105056	0.0132913	0.0124295	0.0107437	0.0129873	0.0143702	0.0146624	0.0103445	0.0146674	0.0146493	0.0100401	0.0101077	0.0107626	0.0124721	0.0124721	0.0124721	0.0108451
	34	pcabar_Cav2_1_axon',	0.000104492	0.000147076	0.000265343	0.00019178	0.00022241	0.00019421	0.00028349	0.00026974	0.00027853	0.00024467	0.00012795	0.00021716	0.00029063	0.00018773	0.0002748	0.00020282	0.00020165	0.00026307	0.00010883	0.000146993	0.000186529	0.000270668	0.00027067	0.00027067	0.00018574
	35	pcabar_Cav3_1_axon',	1.08731e-05	1.34024e-05	1.79984e-05	1.469e-05	1.133e-05	1.482e-05	1.448e-05	1.637e-05	1.105e-05	1.357e-05	1.746e-05	1.048e-05	1.129e-05	1.962e-05	1.388e-05	1.238e-05	1.061e-05	1.179e-05	1.863e-05	1.73262e-05	1.93517e-05	1.32738e-05	1.327e-05	1.327e-05	1.345e-05

## Sheet: 3C
mouse	0	0.1	0.2	0.3	0.4	0.5	0.6	0.7	0.8	0.9	1	1.1	1.2	1.3	1.4	1.5
up	28.0796	59.8992	80.7743	97.2696	111.106	123.126	133.762	143.646	152.844	161.371	169.438	177.119	184.438	191.739	198.624	206.242
down	21.512	47.3482	66.3552	81.8451	94.8802	106.211	116.249	125.259	133.524	141.092	148.204	154.892	161.257	167.346	173.313	178.81
Human	0	0.3	0.6	0.9	1.2	1.5
up	37.3942	82.1335	107.985	127.856	144.859	159.507
	31.4217	71.3433	93.8333	111.282	126.253	139.333
down	25.4491	60.5532	79.6821	94.7078	107.647	119.159

## Sheet: 3D
	length	CM
Human	51426.7	6.82257
Human	26183.8	8.45213
Human	15873.3	10.7398
Guiena Pig	12044.1	14.2
Human	8680.98	15.6909
Human	9817.34	16.8273
Human	9019.67	19.5357
Mouse	2236.42	25.1902
Mouse	3178.77	25.4612
Mouse	3547.42	26.0348
Mouse	4464.31	26.47
Mouse	3349.48	27.5974
Mouse	3054.91	27.6131
Mouse	2800.01	27.7932
Mouse	2685.31	28.848
Mouse	3671.32	29.0145
Mouse	2631.39	30.2472
Mouse	2805.41	30.5227
Mouse	2773.97	32.34
Mouse	2469.82	32.6354
Mouse	2677.22	34.2083
Mouse	2470.82	34.9243
Mouse	1340.47	35.3884
Mouse	2584.44	35.8763
Mouse	2301.43	36.7996
Mouse	1826.43	37.074

## Sheet: 5B
	Burst spike	Pause ms				SC	mouse	human
	10	49.75				25	49.75	64.1
	10	51.75				50	51.75	64.6
	9	52				75	52	63.8
	9	55.52				100	55.52	65
	8	56.5				125	56.5	65
	7	59.5				150	59.5	65.43
	6	63				200	63	64.55
	5	70.63				250	70.63	67.55
						500		69
						1000		83
	Burst spike	Pause ms
	8	64.1
	7	64.6
	7	63.8				SC	mouse	human
	7	65				25	10	8
	7	65				50	10	7
	7	65.43				75	9	7
	7	64.55				100	9	7
	6	67.55				125	8	7
	4	69				150	7	7
	2	83				200	6	7
						250	5	6
						500		4
						1000		2

## Sheet: 6B
	BURST					PAUSE
		burst out	100Hz				Pause out	100Hz
		1	89.5				1	42.2851
		2	96.7743				2	63.886
		3	93.0316				3	59.7186
		4	86.4916				4	66.9037
		5	82.2338				5	53.3191
		6	80.6896				6	54.8226
		7	76.4241				7	56.6883
		8	78.5564				8	71.3289
		9	78.1491				9	63.2074
		10	94.3				10	69.1843
		11	79.4042				11	41.622
		12	82.16				12	55.012
		13	85.0433				13	58.736
		14	81.311				14	66.5457
		15	59.8427				15	74.1791
		16	80.6273				16	50.338
		17	91.0274				17	65.8574
		18	90.1431				18	67.8186
		19	68.2395				19	82.5734
		Human1 50pf/25sc	51.59				Human1 50pf/25sc	69.9223
		Human2 50pf/25sc	56.3				Human2 50pf/25sc	60.2
		Human3 50pf/25sc	50.56				Human3 50pf/25sc	54.89
		Human4 50pf/25sc	58.64				Human4 50pf/25sc	33.92
		Human5 50pf/25sc	38.9739				Human5 50pf/25sc	58.3823
		Human6 50pf/25sc	53.6143				Human6 50pf/25sc	61.3
		Human1 200pf/25sc	94.1147				Human1 200pf/25sc	82.9031
		Human2 200pf/25sc	54.3				Human2 200pf/25sc	50.2
		Human3 200pf/25sc	51.45				Human3 200pf/25sc	53.45
		Human4 200pf/25sc	79.52				Human4 200pf/25sc	28.41
		Human5 200pf/25sc	73.9059				Human5 200pf/25sc	66.3206
		Human6 200pf/25sc	104.104				Human6 50pf/25sc	49.8131

## Sheet: 8B
Mouse	spines N°		ISI
	5	31.575	30.375	25.375	27.2	27.625	31.7	31.85	31.75	31.725	31.775	31.775	31.775	31.775	31.825
	10	31.575	29.575	20.525	24.275	25	25.425	32.6	31.875	31.825	31.775	31.775	31.8	31.825	31.825
	20	31.575	28.625	18.775	20.5	21.2	21.05	31.5	32.375	31.875	31.8	31.8	31.8	31.8	31.875
	30	31.575	28.1	17.375	15.775	18.275	19.3	19.675	34.175	32.275	31.925	31.825	31.85	31.875	31.85
	50	31.575	27.55	12	13.9	14.925	18.6	17.6	15.375	35.75	32.525	32	31.9	31.875	31.875
	102	31.575	27	10.75	10.15	10.625	11.825	16.4	12.15	13.925	36.1	33.6	32.275	31.975	32
human	spines N°		ISI
	8	32.1	31.5	30.425	31.4	31.975	33	32.85	32.925	33.025	33.125	33.225	33.325	33.425	33.525
	17	32.1	30.95	28.7	30.45	30.825	33.45	32.95	32.925	33.05	33.175	33.225	33.35	33.45	33.55
	35	32.1	30.2	23.95	30.6	29.65	34.1	33.15	33	33.05	33.175	33.275	33.375	33.475	33.575
	53	32.1	29.65	23.55	29.4	28.1	34.8	33.625	33.05	33.1	33.175	33.3	33.4	33.5	33.575
	89	32.1	28.7	22.9	25.225	26.1	31.275	36.575	33.325	33.15	33.225	33.35	33.45	33.525	33.625
	179	32.1	26.1	22.9	24.25	24.775	29.175	38.75	33.5	33.15	33.275	33.375	33.475	33.575	33.65
